# Supplementary material for: Network Analysis of a Comprehensive Knowledge Repository Reveals a Dual Role for Ceramide in Alzheimer’s Disease
Source: PLoS One. 2016 Feb 5;11(2):e0148431. doi: 10.1371/journal.pone.0148431 (PMC4752297; doi:10.1371/journal.pone.0148431)
Supplement: S2 File — The cys file alzpathway_br.cys is the binary-relation notation of AlzPathway 3 which can be opened by using Cytsoscape 3. (ZIP) [file pone.0148431.s002.zip]

Archive with 2 entries (1 files):
- AlzPathway 3 BR/
- AlzPathway 3 BR/AlzPathway3BR.cys
