# Supplementary material for: Network Analysis of a Comprehensive Knowledge Repository Reveals a Dual Role for Ceramide in Alzheimer’s Disease
Source: PLoS One. 2016 Feb 5;11(2):e0148431. doi: 10.1371/journal.pone.0148431 (PMC4752297; doi:10.1371/journal.pone.0148431)
Supplement: S1 Table — (XLSX) [file pone.0148431.s003.xlsx]

## Sheet: Protein
Name	Function*	Unigene ID	Remarks
ARSA	GO:0006914~autophagy,GO:0007338~single fertilization,GO:0007339~binding of sperm to zona pellucida,GO:0007584~response to nutrient,GO:0008037~cell recognition,GO:0009268~response to pH,GO:0009566~fertilization,GO:0009628~response to abiotic stimulus,GO:0009719~response to endogenous stimulus,GO:0009725~response to hormone stimulus,GO:0009988~cell-cell recognition,GO:0009991~response to extracellu…	141151
ASAH2	GO:0006643~membrane lipid metabolic process,GO:0006665~sphingolipid metabolic process,GO:0006672~ceramide metabolic process,GO:0006915~apoptosis,GO:0008219~cell death,GO:0012501~programmed cell death,GO:0016265~death,GO:0046519~sphingoid metabolic process,	903392
B4GALNT1	GO:0001573~ganglioside metabolic process,GO:0001574~ganglioside biosynthetic process,GO:0006643~membrane lipid metabolic process,GO:0006664~glycolipid metabolic process,GO:0006665~sphingolipid metabolic process,GO:0006672~ceramide metabolic process,GO:0006687~glycosphingolipid metabolic process,GO:0006688~glycosphingolipid biosynthetic process,GO:0007276~gamete generation,GO:0007283~spermatogenes…	155658
B4GALT7	GO:0000271~polysaccharide biosynthetic process,GO:0005976~polysaccharide metabolic process,GO:0006022~aminoglycan metabolic process,GO:0006023~aminoglycan biosynthetic process,GO:0006024~glycosaminoglycan biosynthetic process,GO:0006029~proteoglycan metabolic process,GO:0008285~negative regulation of cell proliferation,GO:0009100~glycoprotein metabolic process,GO:0016051~carbohydrate biosynthetic…	624072
CAMKK2	GO:0000165~MAPKKK cascade,GO:0006468~protein amino acid phosphorylation,GO:0006793~phosphorus metabolic process,GO:0006796~phosphate metabolic process,GO:0007242~intracellular signaling cascade,GO:0007243~protein kinase cascade,GO:0009891~positive regulation of biosynthetic process,GO:0010557~positive regulation of macromolecule biosynthetic process,GO:0010604~positive regulation of macromolecule…	180497
CAPK		-	ceramide-regulated protein kinases
CAPP		-	ceramide-regulated protein phosphatases
CER		-	Cerase
ceramide-1-p-phosphatase		-	sphingosine-1-phosphate phosphatases
CERK	GO:0006643~membrane lipid metabolic process,GO:0006665~sphingolipid metabolic process,GO:0006672~ceramide metabolic process,GO:0007166~cell surface receptor linked signal transduction,GO:0007186~G-protein coupled receptor protein signaling pathway,GO:0007205~activation of protein kinase C activity by G-protein coupled receptor protein signaling pathway,GO:0019220~regulation of phosphate metabolic…	162158
CERS		-	ceramide synthase
CERS1		221999
COL4A3BP	GO:0000902~cell morphogenesis,GO:0001701~in utero embryonic development,GO:0003007~heart morphogenesis,GO:0003012~muscle system process,GO:0006468~protein amino acid phosphorylation,GO:0006643~membrane lipid metabolic process,GO:0006665~sphingolipid metabolic process,GO:0006672~ceramide metabolic process,GO:0006793~phosphorus metabolic process,GO:0006796~phosphate metabolic process,GO:0006869~lip…	173016
CTF-alpha		-	C-terminal fragment of APP
CTF-beta		-	C-terminal fragment of APP
DEGS1	GO:0006631~fatty acid metabolic process,GO:0006633~fatty acid biosynthetic process,GO:0006636~unsaturated fatty acid biosynthetic process,GO:0008610~lipid biosynthetic process,GO:0016053~organic acid biosynthetic process,GO:0033559~unsaturated fatty acid metabolic process,GO:0046394~carboxylic acid biosynthetic process,GO:0055114~oxidation reduction,	180979
GAL3ST1	GO:0001508~regulation of action potential,GO:0006486~protein amino acid glycosylation,GO:0006487~protein amino acid N-linked glycosylation,GO:0006643~membrane lipid metabolic process,GO:0006664~glycolipid metabolic process,GO:0006665~sphingolipid metabolic process,GO:0006672~ceramide metabolic process,GO:0006677~glycosylceramide metabolic process,GO:0006681~galactosylceramide metabolic process,GO…	133763
GALC	GO:0006643~membrane lipid metabolic process,GO:0006664~glycolipid metabolic process,GO:0006665~sphingolipid metabolic process,GO:0006672~ceramide metabolic process,GO:0006677~glycosylceramide metabolic process,GO:0006681~galactosylceramide metabolic process,GO:0006683~galactosylceramide catabolic process,GO:0006687~glycosphingolipid metabolic process,GO:0016042~lipid catabolic process,GO:0019374~…	904186
GALNT2	GO:0002252~immune effector process,GO:0002377~immunoglobulin production,GO:0002378~immunoglobulin biosynthetic process,GO:0002440~production of molecular mediator of immune response,GO:0006486~protein amino acid glycosylation,GO:0006493~protein amino acid O-linked glycosylation,GO:0006955~immune response,GO:0009100~glycoprotein metabolic process,GO:0009101~glycoprotein biosynthetic process,GO:001…	6126297
GALT	GO:0005996~monosaccharide metabolic process,GO:0006006~glucose metabolic process,GO:0006011~UDP-glucose metabolic process,GO:0006012~galactose metabolic process,GO:0009225~nucleotide-sugar metabolic process,GO:0009227~nucleotide-sugar catabolic process,GO:0019318~hexose metabolic process,GO:0019637~organophosphate metabolic process,GO:0046434~organophosphate catabolic process,	912837
GBA1		176420
GLB		-	β-galactosidase
GLB1		238068
GM2A	GO:0001573~ganglioside metabolic process,GO:0006643~membrane lipid metabolic process,GO:0006664~glycolipid metabolic process,GO:0006665~sphingolipid metabolic process,GO:0006672~ceramide metabolic process,GO:0006687~glycosphingolipid metabolic process,GO:0006689~ganglioside catabolic process,GO:0006869~lipid transport,GO:0007610~behavior,GO:0007611~learning or memory,GO:0009311~oligosaccharide me…	699032
HEXA	GO:0001501~skeletal system development,GO:0001508~regulation of action potential,GO:0001573~ganglioside metabolic process,GO:0005976~polysaccharide metabolic process,GO:0006022~aminoglycan metabolic process,GO:0006643~membrane lipid metabolic process,GO:0006664~glycolipid metabolic process,GO:0006665~sphingolipid metabolic process,GO:0006672~ceramide metabolic process,GO:0006687~glycosphingolipid…	2073490
HEXB	GO:0001501~skeletal system development,GO:0001508~regulation of action potential,GO:0001573~ganglioside metabolic process,GO:0005976~polysaccharide metabolic process,GO:0005996~monosaccharide metabolic process,GO:0006022~aminoglycan metabolic process,GO:0006040~amino sugar metabolic process,GO:0006041~glucosamine metabolic process,GO:0006044~N-acetylglucosamine metabolic process,GO:0006643~membra…	139298
KDSR	GO:0055114~oxidation reduction,	139635
LRP1		156459
MAP3K1	GO:0000165~MAPKKK cascade,GO:0000186~activation of MAPKK activity,GO:0000187~activation of MAPK activity,GO:0000209~protein polyubiquitination,GO:0001654~eye development,GO:0001932~regulation of protein amino acid phosphorylation,GO:0006355~regulation of transcription, DNA-dependent,GO:0006357~regulation of transcription from RNA polymerase II promoter,GO:0006461~protein complex assembly,GO:00064…	2620076
MAPK1	GO:0000060~protein import into nucleus, translocation,GO:0000165~MAPKKK cascade,GO:0000189~nuclear translocation of MAPK,GO:0002237~response to molecule of bacterial origin,GO:0002253~activation of immune response,GO:0002429~immune response-activating cell surface receptor signaling pathway,GO:0002684~positive regulation of immune system process,GO:0002757~immune response-activating signal transd…	228011
MAPK3	GO:0006468~protein amino acid phosphorylation,GO:0006793~phosphorus metabolic process,GO:0006796~phosphate metabolic process,GO:0007049~cell cycle,GO:0007242~intracellular signaling cascade,GO:0007264~small GTPase mediated signal transduction,GO:0007265~Ras protein signal transduction,GO:0016310~phosphorylation,	130865
MAPK9	GO:0000165~MAPKKK cascade,GO:0006468~protein amino acid phosphorylation,GO:0006793~phosphorus metabolic process,GO:0006796~phosphate metabolic process,GO:0006917~induction of apoptosis,GO:0007242~intracellular signaling cascade,GO:0007243~protein kinase cascade,GO:0007254~JNK cascade,GO:0008624~induction of apoptosis by extracellular signals,GO:0010035~response to inorganic substance,GO:0010038~r…	699530
NEU		160548
PLEKHA8	GO:0006869~lipid transport,GO:0008104~protein localization,GO:0010876~lipid localization,GO:0015031~protein transport,GO:0045184~establishment of protein localization,GO:0046836~glycolipid transport,	167310
PRKAA		232076
PSAP	GO:0006643~membrane lipid metabolic process,GO:0006664~glycolipid metabolic process,GO:0006665~sphingolipid metabolic process,GO:0006687~glycosphingolipid metabolic process,GO:0006869~lipid transport,GO:0010876~lipid localization,	913751
PTPN11	GO:0000075~cell cycle checkpoint,GO:0000077~DNA damage checkpoint,GO:0000165~MAPKKK cascade,GO:0000187~activation of MAPK activity,GO:0000902~cell morphogenesis,GO:0000904~cell morphogenesis involved in differentiation,GO:0002791~regulation of peptide secretion,GO:0002792~negative regulation of peptide secretion,GO:0006468~protein amino acid phosphorylation,GO:0006470~protein amino acid dephospho…	722011
PTPN6	GO:0006470~protein amino acid dephosphorylation,GO:0006793~phosphorus metabolic process,GO:0006796~phosphate metabolic process,GO:0006915~apoptosis,GO:0007166~cell surface receptor linked signal transduction,GO:0007186~G-protein coupled receptor protein signaling pathway,GO:0008219~cell death,GO:0008285~negative regulation of cell proliferation,GO:0009611~response to wounding,GO:0012501~programme…	139021
SAP-A		-	saposin-A
SAP-B		-	saposin-B
SAP-C		-	saposin-C
SGMS2	GO:0006643~membrane lipid metabolic process,GO:0006644~phospholipid metabolic process,GO:0006665~sphingolipid metabolic process,GO:0006672~ceramide metabolic process,GO:0006684~sphingomyelin metabolic process,GO:0006686~sphingomyelin biosynthetic process,GO:0008610~lipid biosynthetic process,GO:0008654~phospholipid biosynthetic process,GO:0019637~organophosphate metabolic process,GO:0030148~sphin…	2064434
SGPP1	GO:0006643~membrane lipid metabolic process,GO:0006644~phospholipid metabolic process,GO:0006665~sphingolipid metabolic process,GO:0006667~sphinganine metabolic process,GO:0006668~sphinganine-1-phosphate metabolic process,GO:0006670~sphingosine metabolic process,GO:0006915~apoptosis,GO:0008219~cell death,GO:0012501~programmed cell death,GO:0016265~death,GO:0019637~organophosphate metabolic proces…	134886
SIGLEC11	GO:0007155~cell adhesion,GO:0022610~biological adhesion,	2731170
Smase		-	sphingomyelinases
SMPD1	GO:0006643~membrane lipid metabolic process,GO:0006644~phospholipid metabolic process,GO:0006665~sphingolipid metabolic process,GO:0006672~ceramide metabolic process,GO:0006684~sphingomyelin metabolic process,GO:0006685~sphingomyelin catabolic process,GO:0008610~lipid biosynthetic process,GO:0009395~phospholipid catabolic process,GO:0010033~response to organic substance,GO:0010941~regulation of c…	713332
SMPD3	GO:0002790~peptide secretion,GO:0003001~generation of a signal involved in cell-cell signaling,GO:0006643~membrane lipid metabolic process,GO:0006644~phospholipid metabolic process,GO:0006665~sphingolipid metabolic process,GO:0006684~sphingomyelin metabolic process,GO:0006685~sphingomyelin catabolic process,GO:0007049~cell cycle,GO:0007267~cell-cell signaling,GO:0009395~phospholipid catabolic pro…	197522
SMS		-	Sphingomyelin synthases
SPHK2	GO:0001568~blood vessel development,GO:0001944~vasculature development,GO:0006643~membrane lipid metabolic process,GO:0006644~phospholipid metabolic process,GO:0006665~sphingolipid metabolic process,GO:0006667~sphinganine metabolic process,GO:0006668~sphinganine-1-phosphate metabolic process,GO:0006669~sphinganine-1-phosphate biosynthetic process,GO:0006670~sphingosine metabolic process,GO:000691…	1096956
SPL		715143
SPTC		-	serine palmitoyltransferases
SREBF		1271687
ST3GAL3	GO:0006486~protein amino acid glycosylation,GO:0009100~glycoprotein metabolic process,GO:0009101~glycoprotein biosynthetic process,GO:0043413~biopolymer glycosylation,GO:0070085~glycosylation,	2066926
ST3GAL4	GO:0006486~protein amino acid glycosylation,GO:0009100~glycoprotein metabolic process,GO:0009101~glycoprotein biosynthetic process,GO:0043413~biopolymer glycosylation,GO:0070085~glycosylation,	2060958
ST3GAL5	GO:0001573~ganglioside metabolic process,GO:0001574~ganglioside biosynthetic process,GO:0006486~protein amino acid glycosylation,GO:0006643~membrane lipid metabolic process,GO:0006664~glycolipid metabolic process,GO:0006665~sphingolipid metabolic process,GO:0006672~ceramide metabolic process,GO:0006687~glycosphingolipid metabolic process,GO:0006688~glycosphingolipid biosynthetic process,GO:000861…	222682
ST6GAL1	GO:0006486~protein amino acid glycosylation,GO:0006955~immune response,GO:0006959~humoral immune response,GO:0009100~glycoprotein metabolic process,GO:0009101~glycoprotein biosynthetic process,GO:0043413~biopolymer glycosylation,GO:0070085~glycosylation,	163377
ST6GAL2	GO:0006486~protein amino acid glycosylation,GO:0009100~glycoprotein metabolic process,GO:0009101~glycoprotein biosynthetic process,GO:0009311~oligosaccharide metabolic process,GO:0040007~growth,GO:0043413~biopolymer glycosylation,GO:0070085~glycosylation,	142295
ST7		197340
UGCG	GO:0006643~membrane lipid metabolic process,GO:0006664~glycolipid metabolic process,GO:0006665~sphingolipid metabolic process,GO:0006672~ceramide metabolic process,GO:0006677~glycosylceramide metabolic process,GO:0006678~glucosylceramide metabolic process,GO:0006679~glucosylceramide biosynthetic process,GO:0006687~glycosphingolipid metabolic process,GO:0006688~glycosphingolipid biosynthetic proce…	182049
UGT8	GO:0007422~peripheral nervous system development,	151433
*Function for each proteins were annotated via DAVID (https://david.ncifcrf.gov/)

## Sheet: Small molecules
Name
3-Ketosphinganine
Acetyl CoA
AICAR
cerebrosides
cholecterol
Dihydroceramide
Ergosterol
Fatty acyl CoA
GA1
GA2
GalCer
Gangliosides
GD1a
GD1b
GD1c
GD1α
GD2
GD3
GlcCer
Glucocerebroside
Glutathione
Glycolipid
GM1
GM1a
GM1b
GM2
GM3
GP1c
GP1cα
GQ1b
GQ1bα
GQ1c
GT1a
GT1aα
GT1b
GT1c
GT2
GT3
Hexadecenal
LacCer
Octadecenal
Palmitoyl-CoA
Phosphorylethanolamine
resveratrol
Serine
Sialylated Glycoprotein
Sphinganine
Sphingolipids
Statin
Stearoyl-CoA
Sulfatides

## Sheet: Complex
Name
AmyloidB-Glycolipid
AmyloidB-Sialylated Glycoprotein
AmyloidB-SIGLEC11-Glycolipid
AmyloidB-SIGLEC11-Sialylated Glycoprotein
Exome-Soluble AmyloidB-CTSA
Ganglioside-Soluble AmyloidB
lipoprotein-APOE
lipoprotein-APOE-LDLR
LKB1 Complex
Soluble AmyloidB-Ganglioside cluster

## Sheet: Others
Name
degradated ABeta
Anti-inflammation response
Exosome
ganglioside cluster
heat shock
Hypoxia
Ischmia
Metabolism stress
Soluble AmyloidB
MVB
